# Supplementary material for: Value of Immunohistochemical Expression of Apelin, Succinate Dehydrogenase B, Chromogranin B, Human Epidermal Growth Factor Receptor-2, Contactin 4, and Succinyl-CoA Synthetase Subunit Beta in Differentiating Metastatic From Non-Metastatic Pheochromocytoma and Paraganglioma
Source: Front Endocrinol (Lausanne). 2022 Apr 28;13:882906. doi: 10.3389/fendo.2022.882906 (PMC9096168; doi:10.3389/fendo.2022.882906)
Supplement: Supplementary file 1 [file Table_1.xlsx]

## Sheet: Sheet1
Source of Figure	Number	Age (years)	Gender (Male=1, Female=0)	Tumor type (PCC=1，PGL=0)	Metastasis (Yes=1, No=0)	Follow up (months, from first dignosed to metatasis)	Mean diameter (cm)			Apelin					ERBB-2(Her2)					SDHB					CHGB					SUCLG2					CNTN4(BIG-2)			Note
								Percentage of Positive(PP)	PP score	Staining Intensity (SI)	PPxSI score	The IRS group	Percentage of Positive(PP)	PP score	Staining Intensity (SI)	PPxSI score	The IRS group	Percentage of Positive(PP)	PP score	Staining Intensity (SI)	PPxSI score	The IRS group	Percentage of Positive(PP)	PP score	Staining Intensity (SI)	PPxSI score	The IRS group	Percentage of Positive(PP)	PP score	Staining Intensity (SI)	PPxSI score	The IRS group	Percentage of Positive(PP)	PP score	Staining Intensity (SI)	PPxSI score	The IRS group
	1	43	0	1	1	52	12.33	0.02	0	1	0	0	0.6	3	2	6	2	0.02	0	1	0	0	0.85	4	2	8	2	0.4	2	3	6	2	0.7	3	2	6	2
	2	8	1	1	1	73	4.66514	0.2	1	1	1	1	0.95	4	3	12	3	0.3	2	1	2	1	0.8	4	2	8	2	0.6	3	2	6	2	0.7	3	2	6	2	The two pathologists were inconsistent in the expression of Apelin, pathologist A described PP as 20% while pathologist B described PP as 25%, the final results were discussed by the two pathologists.
	3	45	1	1	1	96	5.7063	0.02	0	1	0	0	0.9	4	2	8	2	0.5	2	1	2	1	0.3	2	2	4	1	0.3	2	2	4	1	0.4	2	1	2	1
Fig 3A	4	23	1	1	1	52	2.05	0	0	0	0	0	0.95	4	2	8	2	0	0	0	0	0	0.2	1	2	2	1	0.95	4	1	4	1	0.2	1	1	1	1
Fig 4A	5	66	0	0	1	35	6.82369	0.02	0	1	0	0	0.8	4	1	4	1	0	0	0	0	0	0	0	0	0	0	0.8	4	1	4	1	0.1	1	1	1	1
	6	59	0	1	1	22	5.74389	0.4	2	1	2	1	0.9	4	3	12	3	0.6	3	2	6	2	0	0	0	0	0	0.95	4	1	4	1	0.5	2	1	2	1
	7	22	0	1	1	66	2.4649	0.4	2	1	2	1	0.9	4	2	8	2	0.3	2	1	2	1	0.2	1	2	2	1	0.4	2	2	4	1	0.9	4	2	8	2
	8	60	1	1	1	56	8.49647	0.2	1	1	1	1	0.9	4	2	8	2	0.2	1	1	1	1	0.3	2	2	4	1	0.9	4	1	4	1	0.2	1	1	1	1
	9	10	1	1	1	28	3.09029	0.05	0	2	0	0	0.95	4	1	4	1	0.5	2	1	2	1	0.35	2	2	4	1	0.85	4	2	8	2	0.95	4	2	8	2
Fig 3B	10	63	1	1	1	88	3.98997	0.1	1	1	1	1	0.85	4	2	8	2	0.25	1	3	3	1	0	0	0	0	0	0.6	3	2	6	2	0.6	3	2	6	2
	11	21	1	1	1	31	4.08166	0.02	0	1	0	0	0.95	4	2	8	2	0.7	3	1	3	1	0.7	3	1	3	1	0.9	4	1	4	1	0.6	3	1	3	1
Fig 6C	12	45	1	0	1	38	4.71769	0.2	1	2	2	1	0.7	3	3	9	3	0.2	1	1	1	1	0.6	3	1	3	1	0.9	4	1	4	1	0.7	3	1	3	1
	13	75	0	1	0	83	2.6801	0.4	2	2	4	1	0.7	3	2	6	2	0.7	3	2	6	2	0	0	0	0	0	0.4	2	2	4	1	0.3	2	1	2	1
	14	35	1	0	0	79	5.22392	0.6	3	2	6	2	0.9	4	1	4	1	0.8	4	1	4	1	0.75	3	2	6	2	0.8	4	1	4	1	0.1	1	1	1	1
Fig 2C	15	46	1	1	0	59	8.86634	0.7	3	2	6	2	0.9	4	2	8	2	0.9	4	2	8	2	0.6	3	3	9	3	0.9	4	3	12	3	0.9	4	2	8	2
	16	47	1	0	0	59	7.58047	0.9	4	2	8	2	0.8	4	2	8	2	0.7	3	2	6	2	0.4	2	2	4	1	0.8	4	3	12	3	0.8	4	2	8	2
Fig 6B	17	47	0	1	0	59	7.13271	0.1	1	1	1	1	0.8	4	2	8	2	0.95	4	2	8	2	0.6	3	2	6	2	0.3	2	2	4	1	0.8	4	1	4	1
	18	64	1	1	0	59	3.39607	0.6	3	1	3	1	0.3	2	1	2	1	0.8	4	2	8	2	0.3	2	3	6	2	0.6	3	2	6	2	0.4	2	2	4	1
	19	29	1	1	0	59	4.89387	0.7	3	2	6	2	0.7	3	2	6	2	0.9	4	2	8	2	0.8	4	3	12	3	0.03	0	3	0	0	0.9	4	1	4	1
Fig 5C	20	50	0	1	0	58	4.93242	0.7	3	2	6	2	0.5	2	3	6	2	0.7	3	2	6	2	0.7	3	2	6	2	0.85	4	2	8	2	0.9	4	2	8	2
Fig 5A	21	60	1	1	0	58	5.39011	0.1	1	1	1	1	0.5	2	1	2	1	0.7	3	1	3	1	0	0	0	0	0	0.5	2	1	2	1	0.95	4	1	4	1
	22	54	0	1	0	56	3.73191	0.5	2	1	2	1	0.9	4	1	4	1	0.8	4	1	4	1	0.75	3	2	6	2	0.8	4	1	4	1	0.05	0	3	0	0
	23	50	0	1	0	56	6.81466	0.6	3	2	6	2	0.5	2	2	4	2	0.4	2	2	4	1	0.4	2	3	6	2	0.3	2	2	4	1	0.6	3	2	6	2
Fig 3C	24	19	1	1	0	55	3.30193	0.8	4	2	8	2	0.8	4	2	8	2	0.9	4	2	8	2	0.9	4	3	12	3	0.95	4	2	8	2	0.9	4	2	8	2
Fig 3D	25	26	1	0	0	55	6.77546	0.8	4	3	12	3	0.8	4	2	8	2	0.85	4	2	8	2	0.8	4	3	12	3	0.7	3	3	9	3	0.85	4	2	8	2
Fig 1B	26	34	1	1	0	55	3.97906	0.8	4	2	8	2	0.9	4	2	8	2	0.9	4	1	4	1	0.9	4	2	8	2	0.8	4	1	4	1	0.2	1	2	2	1
	27	58	1	1	0	54	9.2481	0.8	4	2	8	2	0.9	4	1	4	1	0.9	4	1	4	1	0.85	4	2	8	2	0.8	4	2	8	2	0.1	1	1	1	1
	28	50	1	1	0	53	3.35127	0.6	3	2	6	2	0.7	3	2	6	2	0.7	3	1	3	1	0.85	4	3	12	3	0.6	3	2	6	2	0.7	3	1	3	1
	29	41	1	0	0	53	6.34987	0.8	4	2	8	2	0.9	4	2	8	2	0.8	4	3	12	3	0.95	4	2	8	2	0.3	2	3	6	2	0.8	4	1	4	1
	30	67	1	1	0	52	5.94313	0.5	2	2	4	1	0.9	4	2	8	2	0.8	4	2	8	2	0.85	4	2	8	2	0.6	3	2	6	2	0.8	4	2	8	2
	31	61	0	1	0	52	5.64622	0.8	4	2	8	2	0.9	4	2	8	2	0.7	3	2	6	2	0.95	4	2	8	2	0.9	4	2	8	2	0.7	3	2	6	2
Fig 1D	32	54	1	1	0	30	3.94371	0.8	4	2	8	2	0.9	4	2	8	2	0.7	3	2	6	2	0.85	4	2	8	2	0.9	4	3	12	3	0.9	4	2	8	2
	33	50	0	1	0	49	4.5	0.8	4	1	4	1	0.7	3	2	6	2	0.6	3	2	6	2	0.6	3	2	6	2	0.5	2	1	2	1	0.1	1	1	1	1
Fig 5B	34	34	0	1	0	48	2.3	0.7	3	3	9	3	0.9	4	2	8	2	0.8	4	2	8	2	0.2	1	1	1	1	0.9	4	3	12	3	0.6	3	3	9	3
	35	56	0	1	0	47	6.28674	0.7	3	1	3	1	0.7	3	1	3	1	0.7	3	2	6	2	0.3	2	3	6	2	0.2	1	2	2	1	0.5	2	2	4	1
	36	30	1	1	0	47	6.73503	0.8	4	2	8	2	0.9	4	2	8	2	0.8	4	2	8	2	0.8	4	3	12	3	0.7	3	2	6	2	0.95	4	1	4	1
Fig 2B	37	44	0	1	0	44	5.48481	0.3	2	2	4	1	0.4	2	2	4	1	0.9	4	2	8	2	0.4	2	1	2	1	0.2	1	2	2	1	0.3	2	1	2	1
Fig 6A	38	29	1	1	0	41	4.36566	0.3	2	1	2	1	0.3	2	1	2	1	0.3	2	1	2	1	0.95	4	2	8	2	0.8	4	1	4	1	0.9	4	2	8	2
	39	41	1	1	0	40	5.44862	0.6	3	2	6	2	0.6	3	2	6	2	0.9	4	2	8	2	0.85	4	2	8	2	0.7	3	1	3	1	0.2	1	1	1	1
Fig 1A	40	34	1	0	0	38	2.50803	0.4	2	1	2	1	0.8	4	1	4	1	0.4	2	1	2	1	0.6	3	2	6	2	0.02	0	1	0	0	0.9	4	1	4	1
Fig 4B	41	45	0	1	0	37	3.47603	0.7	3	2	6	2	0.9	4	2	8	2	0.1	1	1	1	1	0.85	4	2	8	2	0.9	4	2	8	2	0	0	0	0	0
	42	30	1	1	0	37	3.47603	0.8	4	2	8	2	0.9	4	2	8	2	0.8	4	2	8	2	0.6	3	3	9	3	0.9	4	1	4	1	0.5	2	2	4	1
	43	32	1	1	0	33	3.09892	0.7	3	2	6	2	0.7	3	2	6	2	0.4	2	3	6	2	0.7	3	3	9	3	0.7	3	3	9	3	0.6	3	2	6	2
	44	34	1	1	0	31	4.41811	0.8	4	2	8	2	0.6	3	2	6	2	0.8	4	2	8	2	0.9	4	3	12	3	0.85	4	2	8	2	0.95	4	2	8	2
	45	33	0	1	0	30	8.18982	0.9	4	2	8	2	0.85	4	2	8	2	0.9	4	2	8	2	0.95	4	2	8	2	0.6	3	3	9	3	0.9	4	2	8	2
Fig 2D,Fig 5D	46	44	0	0	0	30	4.44531	0.9	4	2	8	2	0.9	4	2	8	2	0.8	4	2	8	2	0.85	4	3	12	3	0.8	4	3	12	3	0.95	4	3	12	3
	47	33	0	1	0	25	4.14014	0.1	1	1	1	1	0.8	4	2	8	2	0.95	4	2	8	2	0.4	2	3	6	2	0.9	4	1	4	1	0.9	4	1	4	1
	48	35	1	1	0	25	6.21447	0.9	4	2	8	2	0.7	3	2	6	2	0.8	4	2	8	2	0.8	4	3	12	3	0.05	0	1	0	0	0.95	4	2	8	2
	49	35	0	0	0	23	3.94868	0.6	3	2	6	2	0.5	2	3	6	3	0.5	2	2	4	1	0.95	4	3	12	3	0.7	3	2	6	2	0.7	3	2	6	2	The two pathologists were inconsistent in the expression of ERBB-2, pathologist A described PP as 55% while pathologist B described PP as 50%, the final results were discussed by the two pathologists.
	50	25	1	0	0	22	2.6	0.55	3	2	6	2	0.7	3	2	6	2	0.7	3	2	6	2	0.6	3	3	9	3	0.6	3	3	9	3	0.3	2	2	4	1
	51	33	0	0	0	71	3.43812	0.6	3	2	6	2	0.3	2	2	4	1	0.8	4	2	8	2	0.1	1	2	2	1	0.8	4	2	8	2	0.8	4	2	8	2
Fig 2A	52	41	0	0	0	52	10.4403	0.8	4	2	8	2	0.5	2	2	4	1	0.5	2	1	2	1	0	0	0	0	0	0.5	2	1	2	1	0.01	0	2	0	0
	53	52	1	0	0	49	12.1282	0.6	3	2	6	2	0.9	4	2	8	2	0.95	4	2	8	2	0.9	4	2	8	2	0.9	4	2	8	2	0.9	4	2	8	2
	54	34	0	0	0	47	0.942039	0.7	3	2	6	2	0.8	4	2	8	2	0.7	3	1	3	1	0.85	4	2	8	2	0.5	2	3	6	2	0.85	4	2	8	2
	55	48	1	0	0	47	2.98212	0.8	4	2	8	2	0.4	2	1	2	1	0.9	4	2	8	2	0.4	2	3	6	2	0.6	3	1	3	1	0.3	2	1	2	1	The two pathologists were inconsistent in the expression of CHGB, pathologist A described PP as 40% while pathologist B described PP as 50%, the final results were discussed by the two pathologists.
	56	50	1	0	0	42	4.19432	0.1	1	1	1	1	0.7	3	2	6	2	0.8	4	2	8	2	0.6	3	2	6	2	0.6	3	2	6	2	0.85	4	1	4	1
Fig 4D	57	66	1	0	0	37	8.19634	0.8	4	2	8	2	0.9	4	2	8	2	0.85	4	3	12	3	0.85	4	3	12	3	0.5	2	3	6	2	0.9	4	2	8	2
Fig 4C	58	34	0	0	0	35	10.353	0.95	4	2	8	2	0.8	4	2	8	2	0.6	3	2	6	2	0.15	1	1	1	1	0.5	2	2	4	2	0.95	4	2	8	2
Fig 1C	59	22	0	1	0	19	4.27191	0.8	4	2	8	2	0.9	4	1	4	1	0.8	4	2	8	2	0.1	1	1	1	1	0.85	4	2	8	2	0.9	4	1	4	1
	60	23	1	0	0	32	2.56755	0.9	4	2	8	2	0.9	4	2	8	2	0.5	2	2	4	1	0.6	3	3	9	3	0.6	3	3	9	3	0.9	4	2	8	2
